# Supplementary material for: Identification and Relative Quantification of hFSH Glycoforms in Women’s Sera via MS–PRM-Based Approach
Source: Pharmaceutics. 2021 May 27;13(6):798. doi: 10.3390/pharmaceutics13060798 (PMC8226871; doi:10.3390/pharmaceutics13060798)
Supplement: Supplementary file 1 [file pharmaceutics-13-00798-s001.zip]

Archive with 1 entries (1 files):
- pharmaceutics-1156624-supplementary.pdf
